# Supplementary material for: Shotgun metagenomics detects the human pegivirus complete genome in a pediatric patient with acute hepatitis of unknown etiology: a case report
Source: Front Genet. 2025 Sep 11;16:1653082. doi: 10.3389/fgene.2025.1653082 (PMC12460081; doi:10.3389/fgene.2025.1653082)
Supplement: Supplementary file 2 [file Table1.xlsx]

## Sheet: Foglio1
		Days of observation
		1	2	3	4	5	6	7	8	10	33	88	167	208	291
	White Blood Cells (cell*10^3/mmc)	16.9	21.9	23.4	25.4	19.33	18.86	13.61	15.32	8.7	17.63	16.23	N.A.	18.36	17.35
	Neutrophils (%)	31.4	14.2	7.2	8.2	19	29.1	23	39.5	7.7	34.8	20.6	N.A.	26.9	29.3
	Lymphocytes (%)	62.1	78.3	87.4	84.4	73.7	64.8	69.5	53.9	79.2	55.6	71.5	N.A.	63.2	63.6
	Monocytes (%)	2.8	3.3	1.3	4	5.3	4.6	5.8	5.8	6.7	7.6	6.4	N.A.	5.9	4.8
	Eosinophils (%)	2.9	3.3	3.5	2.9	1.7	1.2	1.5	0.6	6.2	1.7	1.3	N.A.	3.6	2
	Basophils (%)	0.8	0.9	0.6	0.5	0.3	0.3	0.2	0.2	0.2	0.3	0.2	N.A.	0.4	0.3
	Hemoglobin (g/dl)	9.9	9.8	9.8	10.3	7.8	7.6	7	9.1	9.1	9.6	10.9	N.A.	9.8	10.7
	Platelet Count (*10^3/mmc)	464	390	390	437	344	393	297	230	198	435	551	N.A.	261	397
	International Normalised Ratio (INR)	N.A.	N.A.	N.A.	1.97	1.39	1.32	1.37	1.35	1.35	1.27	1.08	1.17	1.13	1.11
	activated partial thromboplastin time (sec)	N.A.	N.A.	N.A.	1.28	41.8	50.1	50.4	52.9	46.7	46.9	47.1	30.4	30.4	31.9
	Alanine aminotransferase ALT (U/L)	80	150	279	413	415	427	499	451	193	30	24	29	29	27
	Aspartate transaminase AST (U/L)	N.A.	381	653	853	741	712	790	699	174	36	42	39	34	32
	Gamma-Glutamyl Transferase GGT (U/L)	N.A.	N.A.	130	152	125	127	116	104	88	35	4	6	3	8
	Albumin (g/dl)	N.A.	N.A.	N.A.	N.A.	2.9	3.5	3.1	N.A.	N.A.	3.8	4.1	N.A.	N.A.	N.A.
	Bilirubin (mg/dl)	N.A.	N.A.	0.3	N.A.	0.5	0.67	0.8	0.79	0.53	0.53	0.44	0.25	0.28	0.24
	Ammonium (µmol/L)	N.A.	N.A.	N.A.	N.A.	68	40	44	N.A.	N.A.	34	N.A.	N.A.	39	36
	C Reactive Protein (mg/L)	19.3	12.1	6.52	N.A.	3	N.A.	3	7	3	N.A.	N.A.	N.A.	N.A.	N.A.
	Creatine Phosphokinase (U/L)	N.A.	N.A.	N.A.	N.A.	515	162	N.A.	N.A.	N.A.	N.A.	N.A.	N.A.	N.A.	N.A.
